# Supplementary material for: Epithelial Chloride and Bicarbonate Transport in Intestinal Barrier Failure: A Molecular Target-Validation Assessment of CFTR and SLC26A3/DRA in Inflammatory Bowel Disease
Source: Int J Mol Sci. 2026 Jul 17;27(14):6356. doi: 10.3390/ijms27146356 (PMC13409755; doi:10.3390/ijms27146356)
Supplement: Supplementary file 1 [file ijms-27-06356-s001.zip]

Archive with 1 entries (1 files):
- ijms-4441139-supplementary.pdf
